# Supplementary material for: Roquin Modulates Cardiac Post-Infarct Remodeling via microRNA Stability Control
Source: Cells. 2025 Nov 7;14(22):1748. doi: 10.3390/cells14221748 (PMC12651655; doi:10.3390/cells14221748)
Supplement: Supplementary file 1 [file cells-14-01748-s001.zip]

Archive with 1 entries (1 files):
- cells-3949127-supplementary.pdf
